# Supplementary material for: Unusual Vilasinin-Class Limonoids from Trichilia rubescens
Source: Molecules. 2024 Jan 30;29(3):651. doi: 10.3390/molecules29030651 (PMC10856392; doi:10.3390/molecules29030651)
Supplement: Supplementary file 1 [file molecules-29-00651-s001.zip]

Archive with 1 entries (1 files):
- molecules-2835374-supplementary.pdf
